# Supplementary material for: Endoscopic-Assisted Excision of Frontal Bone Osteomas: A Case Series Study of Technical Considerations and Complications from a Single Surgeon
Source: Medicina (Kaunas). 2026 May 13;62(5):947. doi: 10.3390/medicina62050947 (PMC13208187; doi:10.3390/medicina62050947)
Supplement: Supplementary file 1 [file medicina-62-00947-s001.zip]

Archive with 8 entries (8 files):
- Video S1 Surgical Incision Made.mov
- Video S2 Exposure of Frontal Bone with Direct Dissection .mov
- Video S3 Endoscopic Dissection Encounters Osteoma.mov
- Video S4 Excision with Osteotome and Mallet.mov
- Video S5 Removal of Specimen from Field.mov
- Video S6 Frontal Bone Contouring.mov
- Video S7 Deep Dermal and Superficial Closure.mov
- Video S8 Comparison of Direct vs Endoscopic Approach.mov
